# Supplementary material for: A multilocus timescale for oomycete evolution estimated under three distinct molecular clock models
Source: BMC Evol Biol. 2014 May 12;14:101. doi: 10.1186/1471-2148-14-101 (PMC4030286; doi:10.1186/1471-2148-14-101)
Supplement: Additional file 1 — Genome accession numbers for all proteins included in this study. [file 1471-2148-14-101-S1.xlsx]

## Sheet: Sheet1
	Supplemental Table 1. Genome Accession Numbers for all proteins included in this study
		Phytophthora infestansa	Phytophthora parasitica	Phytophthora sojaeb	Phytophthora ramorumb	Phytophthora capsicib	Phytophthora cinnamomi	Hyaloperonospora arabidopsidisc	Pythium ultimumd	Albugo laibachiie	Saprolegnia parasiticaa	Achlya hypogynaf	Thraustotheca clavataf	Ectocarpus siliculosusg	Thalassiosira pseudonanab	Phaeodactylum tricornutumb	Fragilariopsis cylindrus	Pseudo-nitzschia multiseries	Tetrahymena thermophilah	Used for timing analysis
Gene		T30-4	INRA-310	P6497 v3.0	Pr-102 v1.1	LT1534 v11.0	v1.0	Emoy2 v8.3.2	BR144 v4.0	Nc14	CBS223.65	ATCC48635	ATCC34112	Ec32	CCMP1335 v3.0	CCAP1055/1 v2.0	CCMP1102 v1.0	CLN-47 v1.0	SB210 v2008
Chromatin Modification
	Anti-silencing factor Asf1	17091	01389	354581	79837	508285	1035	800415/811816	T008705	CCA20191.1	10716/10374	01481	04950	0070_0112	7284	39271	144041	320863	00442300	X
	Brahma-like	19037	06878	566717/559190	S39:332176-33	529544	97982	814421	T003701	CCA19972.1	01873	07079	09803	-	5001	54139	170286	323122	01245640	X
	Chromodomain-containing protein (A)	15837	16392	388148	74211	15803	506631	809118	T001151	CCA15572.1	13475	11522	03098	0196_0044	23342	46498	261972	325429	00049310	X
	Chromodomain-containing protein (B)	10083	11812	329533	S47:64455-715	63691	265633	-	T010895	CCA16363.1	01911	05837	11741	-	-	-	-	-
	Chromodomain-containing protein (C)	00140	15094	560689	80384	122500	418678	-	T012775	CCA16095.1	04626	01585	04219	0126_0065	9256	49799	263496	66438		X
	Chromodomain-containing protein (D)	03401	14814	470076	S16:254981-26	548004	111386	808841	T000801	CCA22651.1	14442	08919	05152	0087_0072	24374	34377	264224	321552	00193800	X
	CXXC zinc finger containing protein	03547		471162	S59:162200-5393	540102		801991, 801992	T006956	CCA18133.1	07044	16597	06526	-	-	-			-
	DNA methyltransferase 1-associated protein	15785		130750	73658	102210		806819	T003766	CCA21510.1	02263	12818	01551	0324_0025	20919	45548			00357110
	ESA1-like histone acetyltransferase	01456	12080	501103	94528	7371	16897	807811	T013485	CCA26059.1	06428	12513	08824	0084_0032	36275	3062	172955	236155	00310240	X
	GCN5-like histone acetyltransferase	20197	01424	351177	48883	549691	89356	800477	T008661	CCA25635.1	00458	07841	06323	0090_0053	15161	2957	184437	188962	00248390	X
	HAT1-like histone acetyltransferase	00186	15140	508564	83452	556787	218545	811125	T014590	CCA17862.1	05206	14991	08965	0002_0151	1397	54343	223323	211698	00046760	X
	KAT11 domain histone acetyltransferase (A)	07302		483048	77146	546985		810841	T014026	CCA24581.1	14861	08682	10251	0053_0101	24331, 263785, 269496	45764, 54505, 45703			-
	KAT11 domain histone acetyltransferase (B)	06355		460736	80845	555084		813509	T008948	CCA27731.1	19224	16712	11763						-
	KAT11 domain histone acetyltransferase (C)	18027		325128	74440	531319		811771	T003445	-	05601	00656	02666						-
	KAT11 domain histone acetyltransferase (D)	08587		491564	83858	-		803758	T002189	-	07284	04189	07261						-
	Histone deacetylase HDA1	01897		542338	71132	561967		813449	T005810, T003849	CCA14006.1	11722, 11723, 17124	05038	04362, 04363, 10902	0181_0051	32098	49800			-
	Histone deacetylase HDA6/8	21309 (HDA6), 01911 (HDA8)		-	72250	504506		-											-
	Histone deacetylase HDA2	08237	00419	561066	82406	11957	393942	810787	-	CCA19742.1	04991	11399	09677	0062_0088	268655	39083	260177	325387	00621610	X
	Histone deacetylase HDA4	05176		353086	83664	102908		-	T008197	-	07440	-	00360	0043_0145	-	-			-
	Histone deacetylase HDA5	15415		483861	81036	564923		802910	T007409, T006860	CCA17150.1	04346	07567	04741	-	-	-			-
	Histone deacetylase HDA7	12962		261835	52929, 84859	110189		-	T000238	-	07117	14408	01176	-	-	-			-
	Histone deacetylase HDA9	04499	18329	311727	71263	128481	329833	809060, 809061	T009921, T009925	CCA17685.1	06702, 06707, 18127, 18548	07581, 07582, 07586	04320, 05624. 10996	0147_0031	51026	41025	170265	186898	00647330	X
	DOT1-like histone methyltransferase	00145	15101	508314	80389	S48:205000-968	218255	803519	T012782	CCA16076.1	11639	15625	02637	0268_0001	-	50632	234840	327430	01337340	X
	Histone-lysine N-methyltransferase	20502	07692	306469	S7:191579-203	9306	103610	800197	T013823	CCA26782.1	20781	01454	05094	0020_0054	-	49473	262199	326999	01309130	X
	Protein methyltransferase w/bicoid	14915	02040	513287	75655	101036	237301	806313	T011926	-	07721	02802	09494	0161_0005	-	-	-	-	00075580
	SLIDE domain-containing protein (A)	02286	05034	467062	80472	96759	251436	814724	T004720	CCA17469.1	00818	08402	06109	-	21743	46340	262005	251689	00137610	X
	SLIDE domain-containing protein (B)	17273	11344	476581	80013	528256	213270	802533	T002170	CCA22100.1	11643	15628	02635	0012_0092	268949	28551	212111	322837	00137610	X
	SSRP1 subunit, FACT complex	14260	19427	348389	82600	572324	99290	806385	T009145	CCA19069.1	20835	11102	-	0159_0081	262574	44983	180565	250897	00049080	X
RNA Methylation
	FtsJ-like rRNA Methyltransferase (A)	09405	03720	339689	84681	530083	229975	804284	T009131	CCA22351.1	09841	00847	11254	-	-	-	-	-	00456710
	FtsJ-like rRNA Methyltransferase (B)	06848	06057	486543	72068	99088	71837	805438	T010313	CCA14539.1	03458	05097	01185	0334_0018	17271	17967	185796	183816	00933280	X
	FtsJ-like rRNA Methyltransferase (C)	16337	15002	325341	80312	509696	218521	810374	T012730	-	06760	02062	01583	-	-	-	-	-
	Spb1-like rRNA Methyltransferase	00663	08105	561340	72907	550505	100147	805479	T004289	CCA23812.1	09864	13194	10677/09182	0233_0010	40051	45448	263734	288312	00954300	X
	Guanosine 2'O tRNA methyltransferase	04858	04717	533448	75497	571090	278558	813278	T007590	CCA14744.1	19285	05548	07204	0294_0009	5079	37691	260308	319087	00083540	X
	N2,N2-dimethylguanosine tRNA methyltransferase	10166	11891	488933	77222	103580	89819	807376	T005780	CCA16394.1	03801	04691	02746	0019_0061	260748	23472	137910	318536	00636860	X
	MnmA-like tRNA 2'-thiouridylase	08823	06360	563700	48735	543177	223508	801628	T000083	CCA23865.1	08169	00138	01561	0009_0147	269988	3425	205230	234685	-	X
RNA Silencing
	Argonaute (A)	04470, 04471		252786	95301	34163		809468	T012520	CCA27516.1	21025, 07370	02415, 16176	03457, 11229	0203_0032	1029	21768			01161040
	Argonaute (B)	01400, 01443, 01444		502298, 336535	94521, 76498, 76528	566737, 533987, 106472		-	T013501	CCA15447.1	-	-	-	-
	Dicer-like	09292	03628	339570	S46:152306-8359	S85:42992-9044	96735	808216	T001314	CCA20062.1	00195	05894	00661	0039_0031	-	-	243149	238341	00316189	X
	Drosha-like	-	01472	300435	79779	18102	950	801224	T008628	CCA15426.1	06952	11925	05166	-	-	-	-	-	-
	dsRNA-binding protein	12183	03958	555942	74720	551744	514059	805825	T010048	CCA21637.1	05217	00467	05000	-	-	-	-	-	-
	dsRNA-binding protein w/ Bin3	03262	16104	475707	76235	548201	264964	806128	T000681	CCA15525.1	07775	02696	10550	-	-	-	-	-	-
	RnaseIII domain protein	08831	06344, 06314	337611	79710	106002	467760	801636	T000080	-	08592	07882	00024	0082_0066	-	-	-	-	-
	RNA-dependant RNA polymerase	10457		558487	S67:75201-87303	107991		807354	T006865	CCA25290.1	15276, 00698, 15273, 22099, 17963	01561, 01109, 01197	10526, 08028	0512_0001, 0100_0017	5028	45417			00853150
Transcription Factors
	Histone-like CBF/NF-Y	00914	10450	353347	77737	115317	90398	802443/802445	T002028	CCA18819.1	02439	07384	-	0349_0024	33067	1183	206982	316133	00852840	X
	Histone-like CBF/NF-Y w/HMG	19530	17634	309820	83406	70774	88466	812832	T004360	-	04796	13572	04503	0224_0005	20688	46740	207968	286854	00446570	X
	Med17 subunit of Mediator complex	03899	04950	552509	82355	528832	91593	805742	T013564	CCA14605.1	20210	10299	11501	0347_0019	-	-	-	-	-
	p15 transcriptional coactivator	07058	04353	297366	79158	525406	31001	-	T010616	CCA26590.1	01510	10725	-	0021_0145, 0116_0049	5643	37144	214515	289331	00046120	X
	TFIIB	14596	13932	361176	94029	96876	348482	802647	T007940	CCA22395.1	20013	15444	-	0018_0092	24867	37556	201070	197781	00784620	X
	TFIID, TATA-binding protein (A)	07312	04134	345098	44780	113099	213553	813721	T014018	CCA17100.1	03180	03020	05956	0029_0017	264095	10199	197573	655	00575350	X
	TFIID, TATA-binding protein (B)	12304	04057	484921	84970	19021	226571	807837	T010163	CCA20424.1	05126	08175	07948	-	-	-	-	-	00082170
	TFIID, TATA-binding protein (C)	06201	14066	522103	45373	14966	270123	806732	T008964	CCA23265.1	19892	02195	-	-	-	-	-	-	-
	TFIID, TAF1 subunit	02547	05289	553606	77562	528626	69486	804633	T004482	CCA27230.1	01171	00375	04193	0124_0012	25691	42944	190618	322735	00193220	X
	TFIID, TAF2 subunit	14044	09751	530724	83075	529384	431482	808758	T009254	CCA19025.1	08410	00812	00355	0058_0146	-	-	-	-	00579060
	TFIID, TAF5 subunit	16023	09675	558833	72962	11518	94543	809363	T009415	CCA25505.1	07546	08318	05914	0331_0029	8466	50228	223996	240729	00227160	X
	TFIID, TAF6 subunit	03978	04857	341977	82295	535301	251981	805779	T007721	CCA14236.1	19960	13286	02623	0012_0063	3021	45009	189487	17339	00787360	X
	TFIID, TAF8 subunit	18355	00153	415093	87888	532260	80489	809176	T005087	CCA25843.1	02021	01217	06388	-	-	-	-	-	-
	TFIID, TAF9 subunit	04860	04713	532955	94179	120034	93938	803275	T007588	-	19927	00425	-	0000_0119	21165	44797	264183	157552	-	X
	TFIID, TAF10 subunit	07637/14668	08635	509734	S28:17685-18131	119860	152343	811001	T000443	CCA22344.1	10332	03311	-	-	-	-	-	-	-
	TFIID, TAF12 subunit	00683	08088	507618	72921	570449	75651	803089/805456	T004280	CCA15049.1	15262	09964	00715	-	269097	47054	240351	287240	-	X
	TFIID, TAF14 subunit	01229	01545	354558	95464	549535	263764	801285	T013709	CCA18213.1	19102	04107	01349	0306_0020	262215	23213	151892	32781	00561450	X
	TFIIE, alpha subunit	08403	13711	299693	74048	544498	341302	-	T006901	CCA18100.1	05942	00925	11100	0103_0026	10349	45499	242411	326170	-	X
	TFIIF, alpha subunit	02327	05063	310315	87856	558303	394882	800855	T004684	CCA26276.1	19062	12902	-	-	-	-	-	-	-
	TFIIF, beta subunit	10081	11810	354403	80200	547712	210606	809638	T010897	CCA13951.1/CCA13952.1	00401	15413	03076	-	1808	46429	209461	312159	-	X
	TFIIH, Rad3 subunit	15696	15538	354695	71130	504150	154477	810393	T003787	CCA21515.1	05932	00916	04462	0121_0017	268868	54072	191543	210123	00316410	X
	TFIIH, Ssl1 subunit	23065	09660	345458	44026	555429	280557	809356	T009425	-	09130	10486/10485	00881	0217_0013	33946	54326	228698	296149	00152050	X
	TFIIH, Tfb1 subunit	03523	10151	552097	95972	100142	89061	802010	T002289	CCA17600.1	09273	11971	00132	0151_0057	21705	43960	178730	262244	-	X
	TFIIH, Tfb2 subunit	15486	11423	479459	80999	564852	235164	802942	T007234	CCA16302.1	04339	07560	04746	0115_0040	260943	Chr5:758660-9838	235359	328278	00313290	X
	TFIIH, Tfb4 subunit	00220	10953	508027	72579	548987	11405	809703	T003927	CCA24938.1	05081	14885	08260	0035_0115	24004	44108	193957	286378	00420200	X
	TFIIIB, Brf1-like subunit	16669	08553	347658	81220	557474	211382	812588	T013238	CCA27332.1	05718	15485	07062	0070_0096	255488	30925	179161	296184	00442590	X
	a - accessed through the Broad Institute (http://www.broadinstitute.org)
	b - accessed through the DOE-Joint Genome Institute (http://www.jgi.doe.gov)
	c - accessed through the VBI Microbial Database (http://vmd.vbi.vt.edu)
	d - accessed through the Pythium Genome Database (http://pythium.plantbiology.msu.edu)
	e - accessed through NCBI BLAST (http://blast.ncbi.nlm.nih.gov)
	f - unpublished data provided by C. Lane, URI
	g - accessed through Bioinformatics Gent (http://bioinformatics.psb.ugent.be/webtools/bogas/overview/Ectsi)
	h - accessed through the Tetrahymena Genome Database (http://ciliate.org)
